# Supplementary material for: Invasive earthworms shift soil microbial community structure in northern North American forest ecosystems
Source: iScience. 2024 Jan 12;27(2):108889. doi: 10.1016/j.isci.2024.108889 (PMC10844042; doi:10.1016/j.isci.2024.108889)
Supplement: Table S3. Top 10 indicator species analysis — Top 10 indicator species analysis with potentially indicative (if present, and based on overall association strength) (a) bacterial and (b) fungal ASVs and (c) protistan OTUs, respectively, for forest, invasion stage, and soil depths are shown. Statistical values: A - species only occurs in forests of this group, B - all forests of this group harbor this species, AS – overall association strength, p - significance value; NA - no functional annotation currently available. Relative abundances of ASVs and OTUs across all samples were considered. Indicator species analyses are outlined in the STAR Methods. [file mmc2.xlsx]

## Sheet: Table S2 a) Bacteria
a)
Barrier North (1371 bacterial indicator ASVs/10824 total bacterial ASVs 12.66%
Bacterial ASV	Family	Function	A	B	AS	p
ASV00688	Micromonosporaceae	Nitrate reduction	0.745	1	0.863	0.005
ASV01179	Gemmatimonadaceae	NA	0.7759	0.85	0.812	0.005
ASV00380	Pyrinomonadaceae	NA	0.7148	0.9	0.802	0.005
ASV00644	Unclassified Actinobacteriota	NA	0.7641	0.825	0.794	0.005
ASV02612	Unclassified Planctomycetota	NA	0.8403	0.75	0.794	0.005
ASV01898	Unclassified Planctomycetota	NA	0.6586	0.95	0.791	0.005
ASV01204	Haliangiaceae	Predatory or exoparasitic	0.6553	0.925	0.779	0.005
ASV00636	Nocardioidaceae	Aerobic chemoheterotrophy	0.8036	0.75	0.776	0.005
ASV00687	Micromonosporaceae	Nitrate reduction	0.7062	0.85	0.775	0.005
ASV01146	OM190	NA	0.6485	0.925	0.775	0.005
Barrier South (1344 bacterial indicator ASVs/10845 total bacterial ASVs) 12.39%
Bacterial ASV	Family	Function	A	B	AS	p
ASV01445	Ilumatobacteraceae	NA	0.9682	0.825	0.894	0.005
ASV01166	Flavobacteriaceae	Aerobic chemoheterotrophy	1	0.725	0.851	0.005
ASV01217	Flavobacteriaceae	Aerobic chemoheterotrophy	0.8944	0.7	0.791	0.005
ASV01418	Opitutaceae	Fermentation	0.8785	0.7	0.784	0.005
ASV01134	Microscillaceae	NA	0.8629	0.675	0.763	0.005
ASV00749	Microscillaceae	NA	0.8431	0.675	0.754	0.005
ASV00785	Chthoniobacteraceae	Aerobic chemoheterotrophy	0.9092	0.625	0.754	0.005
ASV00140	Unclassified Gammaproteobacteria	NA	0.8399	0.675	0.753	0.005
ASV01348	Demequinaceae	Aerobic chemoheterotrophy	0.7226	0.775	0.748	0.005
ASV01720	Sandaracinaceae	NA	0.7933	0.7	0.745	0.005
St. John’s (3480 bacterial indicator ASVs/10452 total bacterial ASVs) 33.30%
Bacterial ASV	Family	Function	A	B	AS	p
ASV00144	Frankiaceae	NA	1	1	1	0.005
ASV00148	Unclassified Gaiellales	NA	1	1	1	0.005
ASV00161	Acidothermaceae	Cellulolysis	1	1	1	0.005
ASV00318	Unclassified Elsterales	NA	1	1	1	0.005
ASV00361	Xanthobacteraceae	Dark hydrogen oxidation	1	1	1	0.005
ASV00222	Unclassified Myxococcota	NA	0.9827	1	0.991	0.005
ASV00212	Xiphinematobacteraceae	NA	1	0.975	0.987	0.005
ASV00246	Unclassified Acidobacteriae	NA	1	0.975	0.987	0.005
ASV00680	Unclassified Elsterales	NA	1	0.975	0.987	0.005
ASV00020	Chthoniobacteraceae	Aerobic chemoheterotrophy	0.9611	1	0.98	0.005
Low invasion stage (1900 bacterial indicator ASVs/14229 total bacterial ASVs) 13.35%
Bacterial ASV	Family	Function	A	B	AS	p
ASV00535	Ilumatobacteraceae	NA	0.79111	0.96667	0.874	0.005
ASV00317	Streptosporangiaceae	Aerobic chemoheterotrophy	0.8986	0.85	0.874	0.005
ASV00445	Rhizobiaceae	nitrogen_fixation	0.83752	0.76667	0.801	0.005
ASV00595	Chthoniobacteraceae	Aerobic chemoheterotrophy	0.82705	0.75	0.788	0.005
ASV00666	Xanthobacteraceae	Dark hydrogen oxidation	0.92518	0.63333	0.765	0.005
ASV00338	Chthoniobacteraceae	Aerobic chemoheterotrophy	0.90179	0.63333	0.756	0.005
ASV00958	Chitinophagaceae	Aerobic chemoheterotrophy	0.7786	0.73333	0.756	0.005
ASV01335	Blastocatellaceae	NA	0.82323	0.68333	0.75	0.005
ASV00269	Rokubacteriales	NA	0.79519	0.7	0.746	0.005
ASV00806	Pyrinomonadaceae	NA	0.89617	0.61667	0.743	0.005
High invasion stage (1774 bacterial indicator ASVs/14199 total bacterial ASVs) 12.49%
Bacterial ASV	Family	Function	A	B	AS	p
ASV00137	Chitinophagaceae	Aerobic chemoheterotrophy	0.93846	0.9	0.919	0.005
ASV00097	Unclassified Vicinamibacterales	NA	0.87692	0.91667	0.897	0.005
ASV00116	Flavobacteriaceae	Aerobic chemoheterotrophy	0.8834	0.9	0.892	0.005
ASV00327	Ilumatobacteraceae	NA	0.8075	0.98333	0.891	0.005
ASV00369	Chitinophagaceae	Aerobic chemoheterotrophy	0.8377	0.93333	0.884	0.005
ASV00902	Unclassified Burkholderiales	NA	0.92254	0.83333	0.877	0.005
ASV00918	Flavobacteriaceae	Aerobic chemoheterotrophy	0.99643	0.75	0.864	0.005
ASV00023	Microscillaceae	NA	0.97332	0.76667	0.864	0.005
ASV00617	Unclassified Gammaproteobacteria	NA	1	0.73333	0.856	0.005
ASV00711	Unclassified Burkholderiales	NA	0.81356	0.9	0.856	0.005
Soil depth 0-5 cm (2004 bacterial indicator ASVs/14985 total bacterial ASVs) 13.37%
Bacterial ASV	Family	Function	A	B	AS	p
ASV00743	Chitinophagaceae	Aerobic chemoheterotrophy	0.85286	0.96667	0.908	0.005
ASV00803	Iamiaceae	NA	0.82418	0.95	0.885	0.005
ASV00735	Sandaracinaceae	NA	0.86159	0.9	0.881	0.005
ASV01077	Microtrichaceae	NA	0.84369	0.91667	0.879	0.005
ASV00272	Mycobacteriaceae	Aerobic chemoheterotrophy	0.8257	0.93333	0.878	0.005
ASV00475	Chitinophagaceae	Aerobic chemoheterotrophy	0.82058	0.93333	0.875	0.005
ASV00503	Chthoniobacteraceae	Aerobic chemoheterotrophy	0.81947	0.93333	0.875	0.005
ASV00761	Xanthomonadaceae	Aerobic chemoheterotrophy	0.94654	0.8	0.87	0.005
ASV00400	Caulobacteraceae	NA	0.80706	0.93333	0.868	0.005
ASV00130	Blastocatellaceae	NA	0.78777	0.95	0.865	0.005
Soil depth 5-10 cm (1552 bacterial indicator ASVs/14942 total bacterial ASVs) 10.39%
Bacterial ASV	Family	Function	A	B	AS	p
ASV00061	Unclassified Acidobacteriales	NA	0.91109	0.95	0.93	0.005
ASV00508	Solibacteraceae	NA	0.85467	0.91667	0.885	0.005
ASV00671	Unclassified Gaiellales	NA	0.93073	0.83333	0.881	0.005
ASV00627	Pedosphaeraceae	NA	0.82579	0.91667	0.87	0.005
ASV00079	Gemmatimonadaceae	NA	0.89298	0.83333	0.863	0.005
ASV00134	Unclassified Acidobacteriales	NA	0.83986	0.88333	0.861	0.005
ASV00059	Rokubacteriales	NA	0.867	0.85	0.858	0.005
ASV00051	Unclassified Holophagae	NA	0.77996	0.93333	0.853	0.005
ASV00112	Pyrinomonadaceae	NA	0.85098	0.85	0.85	0.005
ASV00229	Unclassified Holophagae	NA	0.8688	0.81667	0.842	0.005

## Sheet: Table S2 b) Fungi
b)
Barrier North (390 fungal indicator ASVs/1579 total fungal ASVs) 24.70%
Fungal ASV		Genus	Function	A	B	AS	p
ASV0375		Cercophora	Saprotrophy	0.9343	0.775	0.851	0.005
ASV0237		Leohumicola	Saprotrophy	0.8323	0.825	0.829	0.005
ASV0148		Oidiodendron	Saprotrophy	0.8416	0.8	0.821	0.005
ASV0041		Leohumicola	Saprotrophy	0.9144	0.675	0.786	0.005
ASV0247		Unclassified Ascomycota	NA	0.7648	0.75	0.757	0.005
ASV0618		Leohumicola	Saprotrophy	0.9817	0.55	0.735	0.005
ASV0066		Mortierella	Saprotrophy	0.7395	0.725	0.732	0.005
ASV0576		Paraphaeosphaeria	Saprotrophy	0.8736	0.6	0.724	0.005
ASV0512		Mortierella	Saprotrophy	0.7477	0.7	0.723	0.005
ASV0032		Clavulinopsis	Saprotrophy	0.8016	0.65	0.722	0.005
Barrier South (134 fungal indicator ASVs/1227 total fungal ASVs) 10.92%
Fungal ASV		Genus	Function	A	B	AS	p
ASV0015		Piloderma	Ectomycorrhizal	0.9856	0.65	0.8	0.005
ASV0009		Cortinarius	Ectomycorrhizal	0.9676	0.55	0.729	0.005
ASV0527		Unclassified Cephalothecaceae	NA	0.9349	0.55	0.717	0.005
ASV0721		Oidiodendron	Saprotrophy	1	0.45	0.671	0.005
ASV0674		Unclassified Helotiales	NA	0.8056	0.55	0.666	0.005
ASV0314		Hyaloscypha	Saprotrophy	0.7787	0.55	0.654	0.005
ASV0487		Unclassified Hymenochaetales	NA	0.9241	0.45	0.645	0.005
ASV0064		Clavaria	Saprotrophy	0.8674	0.475	0.642	0.005
ASV0544		Unclassified Saccharomycetales	NA	0.8366	0.475	0.63	0.005
ASV0002		Russula	Ectomycorrhizal	0.9219	0.425	0.626	0.005
St. John’s (625 fungal indicator ASVs/1233 total fungal ASVs) 50.69%
Fungal ASV		Genus	Function	A	B	AS	p
ASV0071		Ilyonectria	Plant pathogen	1	1	1	0.005
ASV0047		Trichocladium	Saprotrophy	0.9988	1	0.999	0.005
ASV0196		Unclassified Ganodermataceae	NA	1	0.975	0.987	0.005
ASV0003		Unclassified Chaetomiaceae	NA	1	0.95	0.975	0.005
ASV0017		Mortierella	Saprotrophy	1	0.95	0.975	0.005
ASV0031		Mortierella	Saprotrophy	1	0.925	0.962	0.005
ASV0089		Mortierella	Saprotrophy	1	0.925	0.962	0.005
ASV0100		Ganoderma	Plant pathogen	0.9435	0.975	0.959	0.005
ASV0014		Humicola	Saprotrophy	0.9962	0.875	0.934	0.005
ASV0275		Pseudogymnoascus	Saprotrophy	0.9604	0.9	0.93	0.005
Low invasion stage (211 fungal indicator ASVs/2283 total fungal ASVs) 9.24%
Fungal ASV		Genus	Function	A	B	AS	p
ASV0091		Mortierella	Saprotrophy	0.83507	0.68333	0.755	0.005
ASV0413		Unclassified Hypocreales	NA	0.97742	0.51667	0.711	0.005
ASV0237		Leohumicola	Saprotrophy	0.82186	0.56667	0.682	0.005
ASV0512		Mortierella	Saprotrophy	0.77027	0.53333	0.641	0.005
ASV0271		Mortierella	Saprotrophy	0.88414	0.45	0.631	0.005
ASV0111		Mortierella	Saprotrophy	0.96758	0.38333	0.609	0.005
ASV0183		Unclassified Chaetomiaceae	NA	1	0.33333	0.577	0.005
ASV0162		Cenococcum	Ectomycorrhizal	0.83941	0.38333	0.567	0.005
ASV0686		Chalara	Saprotrophy	0.96429	0.33333	0.567	0.005
ASV0546		Cladophialophora	Saprotrophy	0.835	0.38333	0.566	0.005
High invasion stage (165 fungal indicator ASVs/2141 total fungal ASVs) 7.71%
Fungal ASV		Genus	Function	A	B	AS	p
ASV0078		Preussia	Saprotrophy	0.94065	0.81667	0.876	0.005
ASV0152		Apodus	Saprotrophy	0.85767	0.75	0.802	0.005
ASV0224		Unclassified Sordariales	NA	0.90986	0.55	0.707	0.005
ASV0497		Mortierella	Saprotrophy	0.96053	0.45	0.657	0.005
ASV0607		Unclassified Rozellomycotina	NA	1	0.4	0.632	0.005
ASV0197		Pustularia	Ectomycorrhizal	0.88611	0.43333	0.62	0.005
ASV0041		Leohumicola	Saprotrophy	0.9456	0.38333	0.602	0.005
ASV1107		Unclassified Chytridiomycota	NA	0.87273	0.38333	0.578	0.005
ASV0347		Tetracladium	Saprotrophy	0.95098	0.33333	0.563	0.005
ASV0190		Preussia	Saprotrophy	1	0.31667	0.563	0.005
Soil depth 0-5 cm (154 fungal indicator ASVs/2559 total fungal ASVs) 6.02%
Fungal ASV		Genus	Function	A	B	AS	p
ASV0052		Mortierella	Saprotrophy	0.78015	0.9	0.838	0.005
ASV0360		Mortierella	Saprotrophy	0.87071	0.6	0.723	0.005
ASV0424		Metapochonia	Animal parasite	0.74658	0.68333	0.714	0.005
ASV0391		Mortierella	Saprotrophy	0.87576	0.43333	0.616	0.005
ASV0546		Cladophialophora	Saprotrophy	0.885	0.41667	0.607	0.005
ASV0224		Unclassified Sordariales	NA	0.83099	0.41667	0.588	0.01
ASV0494		Unclassified Hypocreales	NA	0.79565	0.43333	0.587	0.005
ASV0199		Oidiodendron	Saprotrophy	0.79198	0.43333	0.586	0.005
ASV0319		Knufia	Saprotrophy	0.92157	0.36667	0.581	0.005
ASV0751		Syzygospora	Mycoparasite	0.87395	0.38333	0.579	0.005
Soil depth 5-10 cm (51 fungal indicator ASVs/2376 total fungal ASVs) 2.15%
Fungal ASV		Genus	Function	A	B	AS	p
ASV0324		Unclassified Helotiales	NA	0.88143	0.55	0.696	0.005
ASV0715		Archaeorhizomyces	Saprotrophy	0.95455	0.41667	0.631	0.005
ASV0570		Mortierella	Saprotrophy	0.92935	0.38333	0.597	0.005
ASV0711		Unclassified Pezizales	NA	0.83459	0.33333	0.527	0.01
ASV0041		Leohumicola	Saprotrophy	0.92446	0.3	0.527	0.045
ASV0468		Unclassified Leotiomycetes	NA	0.83333	0.31667	0.514	0.04
ASV0517		Unclassified Agaricomycetes	NA	0.96818	0.26667	0.508	0.005
ASV0716		Leohumicola	Saprotrophy	0.76515	0.33333	0.505	0.01
ASV0188		Chalara	Saprotrophy	0.98345	0.25	0.496	0.015
ASV0760		Archaeorhizomyces	Saprotrophy	0.88793	0.26667	0.487	0.005

## Sheet: Table S2 c) Protists
c)
Barrier North (4 protist indicator OTUs/554 total protist OTUs) 0.72%
Protist OTU		Taxon	Function	A	B	AS	p
Otu228		Cercomonas+longicauda	Omnivory	0.8611	0.875	0.868	0.01
Otu108		Plasmodiophora+brassicae	Plant parasite	0.8714	0.725	0.795	0.045
Otu438		Glissomonadida_XX+sp.	NA	0.9579	0.45	0.657	0.005
Otu467		Paracercomonas+oxoniensis	Bacterivory	0.8813	0.45	0.63	0.01
Barrier South (2 protist indicator OTUs/555 total protist OTUs) 0.36%
Protist OTU		Taxon	Function	A	B	AS	P
Otu206		Rhogostomidae_X+sp.	Omnivory	0.9061	0.6	0.737	0.02
Otu419		Glissomonadida_XXX	NA	0.9253	0.575	0.729	0.005
St. John’s (51 protist indicator OTUs/555 total protist OTUs) 9.19%
Protist OTU		Taxon	Function	A	B	AS	p
Otu075		Rhogostomidae_X+sp.	Omnivory	0.9573	1	0.978	0.005
Otu282		Limnofilidae_X+sp.	Bacterivory	0.92	1	0.959	0.005
Otu464		Paracercomonas+virgaria	Bacterivory	0.9272	0.95	0.939	0.005
Otu194		Cercomonas+sp.	Omnivory	0.9164	0.95	0.933	0.005
Otu313		Paracercomonas+sp.	Bacterivory	0.933	0.925	0.929	0.005
Otu418		Eocercomonas+sp.	Omnivory	0.9323	0.925	0.929	0.005
Otu243		Eocercomonas+sp.	Omnivory	0.9578	0.9	0.928	0.005
Otu487		Nucleocercomonas+praelonga	Bacterivory	0.944	0.9	0.922	0.005
Otu402		Paracercomonas+filosa	Bacterivory	0.9429	0.9	0.921	0.005
Otu433		Limnofilidae_X+sp.	Bacterivory	0.9373	0.9	0.918	0.005
Low invasion stage (14 protist indicator OTUs/555 total protist OTUs) 2.52%
Protist OTU		Taxon	Function	A	B	AS	p
Otu353		Spongomonas+minima	Bacterivory	0.8975	0.6833	0.783	0.005
Otu461		Clade-Y_X+sp.	NA	0.8268	0.7333	0.779	0.005
Otu105		Polymyxa+graminis	Plant parasite	0.9539	0.6333	0.777	0.005
Otu500		Allapsidae_X+sp.	Bacterivory	0.8564	0.6833	0.765	0.005
Otu448		Mataza-lineage_X+sp.	NA	0.9215	0.6	0.744	0.01
Otu482		Trinematidae_X+sp.	Omnivory	0.9378	0.5667	0.729	0.005
Otu226		Nucleocercomonas+praelonga	Bacterivory	0.9457	0.55	0.721	0.01
Otu545		Paracercomonas+oxoniensis	Bacterivory	0.9652	0.4667	0.671	0.01
Otu430		Euglyphida_XX+sp.	Omnivory	0.9209	0.4833	0.667	0.015
Otu323		Allapsidae_X+sp.	Bacterivory	0.9762	0.45	0.663	0.005
High invasion stage (11 protist indicator OTUs/555 total fungal OTUs) 1.98%
Protist OTU		Taxon	Function	A	B	AS	p
Otu146		Nucleocercomonas+praelonga	Bacterivory	0.9261	0.8833	0.904	0.005
Otu329		Dujardina+stenomorpha	Bacterivory	0.8592	0.9333	0.896	0.005
Otu388		Metabolomonas+insania	Bacterivory	0.9718	0.7333	0.844	0.005
Otu477		Tremula+longifila	Eukaryvory	0.953	0.7167	0.826	0.005
Otu399		Rhogostomidae_X+sp.	Omnivory	0.9172	0.7167	0.811	0.005
Otu486		Bodomorpha+sp.	Bacterivory	0.8686	0.7	0.78	0.005
Otu547		Filosa_XXX+sp.	NA	0.9419	0.6333	0.772	0.005
Otu510		Novel-Gran-6_X+sp.	NA	0.9534	0.55	0.724	0.005
Otu531		Sandonidae_X+sp.	Bacterivory	0.9396	0.4667	0.662	0.01
Otu492		Group_Te+sp.	NA	0.9535	0.45	0.655	0.01
Soil depth 0-5 cm (6 protist indicator OTUs/555 total protist OTUs) 1.08%
Protist OTU		Taxon	Function	A	B	AS	p
Otu497		Cercozoa_XXXX+sp.	NA	0.8793	0.8167	0.847	0.005
Otu514		Sandonidae_X+sp.	Bacterivory	0.9489	0.75	0.844	0.005
Otu269		Cercozoa_XXXX+sp.	NA	0.9285	0.55	0.715	0.02
Otu352		Cercozoa_XXXX+sp.	NA	0.9269	0.4	0.609	0.04
Otu439		Euglyphida_XX+sp.	NA	0.9518	0.3667	0.591	0.015
Otu232		Allapsidae_X+sp.	Bacterivory	0.9731	0.2667	0.509	0.025
Soil depth 5-10 cm (3 protist indicator OTUs/555 total protist OTUs) 0.54%
Protist OTU		Taxon		A	B	AS	p
Otu362		Novel-Gran-234_X+sp.	NA	0.9195	0.6167	0.753	0.005
Otu241		Tremula+longifila	Eukaryvory	0.8761	0.4167	0.604	0.035
Otu552		Sandonidae_X+sp.	Bacterivory	0.8967	0.4	0.599	0.05
